# Supplementary material for: Determinants of spring migration departure decision in a bat
Source: Biol Lett. 2017 Sep 20;13(9):20170395. doi: 10.1098/rsbl.2017.0395 (PMC5627173; doi:10.1098/rsbl.2017.0395)
Supplement: Data file [file rsbl20170395supp3.csv]

date	tx.frequency	sex	mass.grams	forearm.mm	capture.body.condition	migration	julian.day	julian.day.of.capture	days.since.capture	cloud.cover	windspeed	winddirection	airpressure	airtemp	relativehumid
2012-04-30	149.512	f	25	54.2	0.461254613	1	121	121	0	5	4.4	260	1012.5	14.6	66
2012-04-30	149.581	f	28	54.7	0.511882998	0	121	121	0	5	4.4	260	1012.5	14.6	66
2012-05-01	149.581	f	28	54.7	0.511882998	0	122	121	1	8	1.7	10	1013.3	16	60
2012-05-02	149.581	f	28	54.7	0.511882998	0	123	121	2	5	1.2	240	1015.9	12	71
2012-05-03	149.581	f	28	54.7	0.511882998	0	124	121	3	5	1	320	1010.6	12.4	76
2012-05-04	149.581	f	28	54.7	0.511882998	0	125	121	4	7	3.6	310	1004.4	16	57
2012-05-05	149.581	f	28	54.7	0.511882998	0	126	121	5	7	1.8	150	1008.7	9.7	93
2012-05-06	149.581	f	28	54.7	0.511882998	0	127	121	6	4	1.2	250	1015.6	9.8	85
2012-05-07	149.581	f	28	54.7	0.511882998	0	128	121	7	4	2.1	30	1018.5	10.1	86
2012-04-30	149.632	f	31.3	52.7	0.593927894	0	121	121	0	5	4.4	260	1012.5	14.6	66
2012-04-30	149.632	f	31.3	52.7	0.593927894	0	121	121	0	5	4.4	260	1012.5	14.6	66
2012-05-01	149.632	f	31.3	52.7	0.593927894	0	122	121	1	8	1.7	10	1013.3	16	60
2012-05-01	149.632	f	31.3	52.7	0.593927894	0	122	121	1	8	1.7	10	1013.3	16	60
2012-05-02	149.632	f	31.3	52.7	0.593927894	1	123	121	2	5	1.2	240	1015.9	12	71
2012-05-02	149.632	f	31.3	52.7	0.593927894	0	123	121	2	5	1.2	240	1015.9	12	71
2012-05-03	149.632	f	31.3	52.7	0.593927894	0	124	121	3	5	1	320	1010.6	12.4	76
2012-05-04	149.632	f	31.3	52.7	0.593927894	0	125	121	4	7	3.6	310	1004.4	16	57
2012-05-05	149.632	f	31.3	52.7	0.593927894	0	126	121	5	7	1.8	150	1008.7	9.7	93
2012-05-06	149.632	f	31.3	52.7	0.593927894	0	127	121	6	4	1.2	250	1015.6	9.8	85
2012-05-07	149.632	f	31.3	52.7	0.593927894	0	128	121	7	4	2.1	30	1018.5	10.1	86
2012-04-27	149.638	f	23	55.4	0.415162455	0	118	118	0	7	0.8	290	1014.8	14.1	78
2012-04-27	149.638	f	23	55.4	0.415162455	0	118	118	0	7	0.8	290	1014.8	14.1	78
2012-04-28	149.638	f	23	55.4	0.415162455	0	119	118	1	7	2.9	60	1006.1	17.4	44
2012-04-28	149.638	f	23	55.4	0.415162455	0	119	118	1	7	2.9	60	1006.1	17.4	44
2012-04-29	149.638	f	23	55.4	0.415162455	0	120	118	2	0	2	330	1014.6	13.9	68
2012-04-29	149.638	f	23	55.4	0.415162455	0	120	118	2	0	2	330	1014.6	13.9	68
2012-04-30	149.638	f	23	55.4	0.415162455	0	121	118	3	5	4.4	260	1012.5	14.6	66
2012-04-30	149.638	f	23	55.4	0.415162455	0	121	118	3	5	4.4	260	1012.5	14.6	66
2012-05-01	149.638	f	23	55.4	0.415162455	0	122	118	4	8	1.7	10	1013.3	16	60
2012-05-01	149.638	f	23	55.4	0.415162455	0	122	118	4	8	1.7	10	1013.3	16	60
2012-05-02	149.638	f	23	55.4	0.415162455	0	123	118	5	5	1.2	240	1015.9	12	71
2012-05-02	149.638	f	23	55.4	0.415162455	0	123	118	5	5	1.2	240	1015.9	12	71
2012-05-03	149.638	f	23	55.4	0.415162455	0	124	118	6	5	1	320	1010.6	12.4	76
2012-05-03	149.638	f	23	55.4	0.415162455	0	124	118	6	5	1	320	1010.6	12.4	76
2012-05-04	149.638	f	23	55.4	0.415162455	0	125	118	7	7	3.6	310	1004.4	16	57
2012-05-04	149.638	f	23	55.4	0.415162455	1	125	118	7	7	3.6	310	1004.4	16	57
2012-05-05	149.638	f	23	55.4	0.415162455	0	126	118	8	7	1.8	150	1008.7	9.7	93
2012-05-06	149.638	f	23	55.4	0.415162455	0	127	118	9	4	1.2	250	1015.6	9.8	85
2012-05-07	149.638	f	23	55.4	0.415162455	0	128	118	10	4	2.1	30	1018.5	10.1	86
2012-04-23	149.729	f	27.9	55.5	0.502702703	0	114	114	0	7	1.1	360	1001.5	7.7	90
2012-04-24	149.729	f	27.9	55.5	0.502702703	0	115	114	1	7	5.6	250	1008.2	7	80
2012-04-25	149.729	f	27.9	55.5	0.502702703	0	116	114	2	1	2.1	290	1004.7	9.5	74
2012-04-26	149.729	f	27.9	55.5	0.502702703	1	117	114	3	0	2.1	310	1013.8	12.8	65
2012-04-30	149.75	f	30.5	54.8	0.556569343	0	121	121	0	5	4.4	260	1012.5	14.6	66
2012-04-30	149.75	f	30.5	54.8	0.556569343	0	121	121	0	5	4.4	260	1012.5	14.6	66
2012-05-01	149.75	f	30.5	54.8	0.556569343	0	122	121	1	8	1.7	10	1013.3	16	60
2012-05-02	149.75	f	30.5	54.8	0.556569343	0	123	121	2	5	1.2	240	1015.9	12	71
2012-05-03	149.75	f	30.5	54.8	0.556569343	0	124	121	3	5	1	320	1010.6	12.4	76
2012-05-04	149.75	f	30.5	54.8	0.556569343	0	125	121	4	7	3.6	310	1004.4	16	57
2012-05-05	149.75	f	30.5	54.8	0.556569343	0	126	121	5	7	1.8	150	1008.7	9.7	93
2012-05-06	149.75	f	30.5	54.8	0.556569343	0	127	121	6	4	1.2	250	1015.6	9.8	85
2012-05-07	149.75	f	30.5	54.8	0.556569343	0	128	121	7	4	2.1	30	1018.5	10.1	86
2012-05-08	149.75	f	30.5	54.8	0.556569343	0	129	121	8	8	0.9	270	1017.1	12.6	91
2012-05-09	149.75	f	30.5	54.8	0.556569343	0	130	121	9	3	1.3	30	1022	13.6	92
2012-05-10	149.75	f	30.5	54.8	0.556569343	0	131	121	10	2	2	40	1023.5	16.8	77
2012-05-11	149.75	f	30.5	54.8	0.556569343	0	132	121	11	6	1.8	260	1020.8	21.9	55
2012-05-12	149.75	f	30.5	54.8	0.556569343	0	133	121	12	7	1.4	360	1031.6	8.5	92
2012-05-13	149.75	f	30.5	54.8	0.556569343	1	134	121	13	1	2.5	30	1024.6	7.9	57
2012-04-24	149.799	f	28.9	56.3	0.513321492	1	115	115	0	7	5.6	250	1008.2	7	80
2013-04-22	150.17	f	23	53.96	0.42624166	0	112	112	0	8	1.7	290	1020.5	9.5	87
2013-04-23	150.17	f	23	53.96	0.42624166	0	113	112	1	0	1.7	70	1026.3	8.5	89
2013-04-24	150.17	f	23	53.96	0.42624166	0	114	112	2	0	1.4	360	1027	11.8	81
2013-04-25	150.17	f	23	53.96	0.42624166	0	115	112	3	0	1.5	60	1020.1	12.9	66
2013-04-26	150.17	f	23	53.96	0.42624166	0	116	112	4	8	1.6	260	1005.7	14.9	76
2013-04-27	150.17	f	23	53.96	0.42624166	0	117	112	5	8	1.5	340	1009.6	6.3	94
2013-04-28	150.17	f	23	53.96	0.42624166	0	118	112	6	7	1	350	1016.4	9.1	92
2013-04-29	150.17	f	23	53.96	0.42624166	0	119	112	7	NA	1.3	330	1018.7	9	95
2013-04-30	150.17	f	23	53.96	0.42624166	0	120	112	8	7	2.3	40	1019.3	11.5	87
2013-05-01	150.17	f	23	53.96	0.42624166	0	121	112	9	7	1.9	280	1018.4	13.4	90
2013-05-02	150.17	f	23	53.96	0.42624166	0	122	112	10	5	2.8	240	1016.8	12.4	92
2013-05-03	150.17	f	23	53.96	0.42624166	0	123	112	11	6	1.9	280	1017.5	10.9	86
2013-05-04	150.17	f	23	53.96	0.42624166	0	124	112	12	0	1.4	330	1023.5	9.8	96
2013-05-05	150.17	f	23	53.96	0.42624166	0	125	112	13	0	2.4	20	1018.8	13.1	69
2013-05-06	150.17	f	23	53.96	0.42624166	0	126	112	14	8	2.1	270	1016.5	14.1	84
2013-05-07	150.17	f	23	53.96	0.42624166	0	127	112	15	0	1.8	40	1015.9	11.6	89
2013-05-08	150.17	f	23	53.96	0.42624166	1	128	112	16	7	2	290	1014.7	16.9	64
2016-05-07	150.194	f	23	51.82	0.443844076	0	128	128	0	0	1.6	130	1010.6	13.8	68
2016-05-08	150.194	f	23	51.82	0.443844076	0	129	128	1	0	2.8	130	1010.6	15.3	54
2016-05-09	150.194	f	23	51.82	0.443844076	1	130	128	2	0	0.8	70	1010.9	15.4	64
2016-05-07	150.348	f	25	52.56	0.47564688	1	128	128	0	0	1.6	130	1010.6	13.8	68
2013-04-22	150.351	f	26	55.44	0.468975469	0	112	112	0	8	1.7	290	1020.5	9.5	87
2013-04-23	150.351	f	26	55.44	0.468975469	0	113	112	1	0	1.7	70	1026.3	8.5	89
2013-04-24	150.351	f	26	55.44	0.468975469	0	114	112	2	0	1.4	360	1027	11.8	81
2013-04-25	150.351	f	26	55.44	0.468975469	0	115	112	3	0	1.5	60	1020.1	12.9	66
2013-04-26	150.351	f	26	55.44	0.468975469	0	116	112	4	8	1.6	260	1005.7	14.9	76
2013-04-27	150.351	f	26	55.44	0.468975469	0	117	112	5	8	1.5	340	1009.6	6.3	94
2013-04-28	150.351	f	26	55.44	0.468975469	0	118	112	6	7	1	350	1016.4	9.1	92
2013-04-29	150.351	f	26	55.44	0.468975469	1	119	112	7	NA	1.3	330	1018.7	9	95
2012-04-22	150.53	f	21	53.05	0.395852969	0	113	113	0	3	1	140	1012.5	4.9	86
2012-04-23	150.53	f	21	53.05	0.395852969	0	114	113	1	7	1.1	360	1001.5	7.7	90
2012-04-24	150.53	f	21	53.05	0.395852969	0	115	113	2	7	5.6	250	1008.2	7	80
2012-04-25	150.53	f	21	53.05	0.395852969	0	116	113	3	1	2.1	290	1004.7	9.5	74
2012-04-26	150.53	f	21	53.05	0.395852969	0	117	113	4	0	2.1	310	1013.8	12.8	65
2012-04-27	150.53	f	21	53.05	0.395852969	0	118	113	5	7	0.8	290	1014.8	14.1	78
2012-04-28	150.53	f	21	53.05	0.395852969	0	119	113	6	7	2.9	60	1006.1	17.4	44
2012-04-29	150.53	f	21	53.05	0.395852969	1	120	113	7	0	2	330	1014.6	13.9	68
2016-05-04	150.546	f	23	52.77	0.435853705	0	125	125	0	1	1.3	40	1025.7	8.3	55
2016-05-05	150.546	f	23	52.77	0.435853705	0	126	125	1	0	1.4	320	1018.1	10	77
2016-05-06	150.546	f	23	52.77	0.435853705	0	127	125	2	0	1.7	280	1012.6	12.7	64
2016-05-07	150.546	f	23	52.77	0.435853705	0	128	125	3	0	1.6	130	1010.6	13.8	68
2016-05-08	150.546	f	23	52.77	0.435853705	0	129	125	4	0	2.8	130	1010.6	15.3	54
2016-05-09	150.546	f	23	52.77	0.435853705	1	130	125	5	0	0.8	70	1010.9	15.4	64
2016-05-04	150.605	f	27.5	53.44	0.514595808	0	125	125	0	1	1.3	40	1025.7	8.3	55
2016-05-05	150.605	f	27.5	53.44	0.514595808	0	126	125	1	0	1.4	320	1018.1	10	77
2016-05-06	150.605	f	27.5	53.44	0.514595808	1	127	125	2	0	1.7	280	1012.6	12.7	64
2012-04-24	150.689	f	24	57.15	0.419947507	0	115	115	0	7	5.6	250	1008.2	7	80
2012-04-25	150.689	f	24	57.15	0.419947507	0	116	115	1	1	2.1	290	1004.7	9.5	74
2012-04-26	150.689	f	24	57.15	0.419947507	0	117	115	2	0	2.1	310	1013.8	12.8	65
2012-04-27	150.689	f	24	57.15	0.419947507	0	118	115	3	7	0.8	290	1014.8	14.1	78
2012-04-28	150.689	f	24	57.15	0.419947507	0	119	115	4	7	2.9	60	1006.1	17.4	44
2012-04-29	150.689	f	24	57.15	0.419947507	0	120	115	5	0	2	330	1014.6	13.9	68
2012-04-30	150.689	f	24	57.15	0.419947507	0	121	115	6	5	4.4	260	1012.5	14.6	66
2012-05-01	150.689	f	24	57.15	0.419947507	0	122	115	7	8	1.7	10	1013.3	16	60
2012-05-02	150.689	f	24	57.15	0.419947507	0	123	115	8	5	1.2	240	1015.9	12	71
2012-05-03	150.689	f	24	57.15	0.419947507	0	124	115	9	5	1	320	1010.6	12.4	76
2012-05-04	150.689	f	24	57.15	0.419947507	0	125	115	10	7	3.6	310	1004.4	16	57
2012-05-05	150.689	f	24	57.15	0.419947507	0	126	115	11	7	1.8	150	1008.7	9.7	93
2012-05-06	150.689	f	24	57.15	0.419947507	0	127	115	12	4	1.2	250	1015.6	9.8	85
2012-05-07	150.689	f	24	57.15	0.419947507	0	128	115	13	4	2.1	30	1018.5	10.1	86
2012-05-08	150.689	f	24	57.15	0.419947507	0	129	115	14	8	0.9	270	1017.1	12.6	91
2012-05-09	150.689	f	24	57.15	0.419947507	0	130	115	15	3	1.3	30	1022	13.6	92
2012-05-10	150.689	f	24	57.15	0.419947507	0	131	115	16	2	2	40	1023.5	16.8	77
2012-05-11	150.689	f	24	57.15	0.419947507	0	132	115	17	6	1.8	260	1020.8	21.9	55
2012-05-12	150.689	f	24	57.15	0.419947507	0	133	115	18	7	1.4	360	1031.6	8.5	92
2012-05-13	150.689	f	24	57.15	0.419947507	0	134	115	19	1	2.5	30	1024.6	7.9	57
2012-05-14	150.689	f	24	57.15	0.419947507	0	135	115	20	4	1.3	100	1014.3	9.6	59
2012-04-24	150.73	f	27	54.22	0.497971228	0	115	115	0	7	5.6	250	1008.2	7	80
2012-04-25	150.73	f	27	54.22	0.497971228	0	116	115	1	1	2.1	290	1004.7	9.5	74
2012-04-26	150.73	f	27	54.22	0.497971228	0	117	115	2	0	2.1	310	1013.8	12.8	65
2012-04-27	150.73	f	27	54.22	0.497971228	0	118	115	3	7	0.8	290	1014.8	14.1	78
2012-04-28	150.73	f	27	54.22	0.497971228	0	119	115	4	7	2.9	60	1006.1	17.4	44
2012-04-29	150.73	f	27	54.22	0.497971228	0	120	115	5	0	2	330	1014.6	13.9	68
2012-04-30	150.73	f	27	54.22	0.497971228	0	121	115	6	5	4.4	260	1012.5	14.6	66
2012-05-01	150.73	f	27	54.22	0.497971228	0	122	115	7	8	1.7	10	1013.3	16	60
2012-05-02	150.73	f	27	54.22	0.497971228	0	123	115	8	5	1.2	240	1015.9	12	71
2012-05-03	150.73	f	27	54.22	0.497971228	0	124	115	9	5	1	320	1010.6	12.4	76
2012-05-04	150.73	f	27	54.22	0.497971228	0	125	115	10	7	3.6	310	1004.4	16	57
2012-05-05	150.73	f	27	54.22	0.497971228	0	126	115	11	7	1.8	150	1008.7	9.7	93
2012-05-06	150.73	f	27	54.22	0.497971228	0	127	115	12	4	1.2	250	1015.6	9.8	85
2012-05-07	150.73	f	27	54.22	0.497971228	0	128	115	13	4	2.1	30	1018.5	10.1	86
2012-05-08	150.73	f	27	54.22	0.497971228	0	129	115	14	8	0.9	270	1017.1	12.6	91
2012-05-09	150.73	f	27	54.22	0.497971228	0	130	115	15	3	1.3	30	1022	13.6	92
2012-05-10	150.73	f	27	54.22	0.497971228	0	131	115	16	2	2	40	1023.5	16.8	77
2012-05-11	150.73	f	27	54.22	0.497971228	0	132	115	17	6	1.8	260	1020.8	21.9	55
2012-05-12	150.73	f	27	54.22	0.497971228	0	133	115	18	7	1.4	360	1031.6	8.5	92
2012-05-13	150.73	f	27	54.22	0.497971228	0	134	115	19	1	2.5	30	1024.6	7.9	57
2012-05-14	150.73	f	27	54.22	0.497971228	1	135	115	20	4	1.3	100	1014.3	9.6	59
2013-04-24	150.769	f	25	56.07	0.445871232	0	114	114	0	0	1.4	360	1027	11.8	81
2013-04-25	150.769	f	25	56.07	0.445871232	0	115	114	1	0	1.5	60	1020.1	12.9	66
2013-04-26	150.769	f	25	56.07	0.445871232	0	116	114	2	8	1.6	260	1005.7	14.9	76
2013-04-27	150.769	f	25	56.07	0.445871232	1	117	114	3	8	1.5	340	1009.6	6.3	94
2013-04-29	150.81	f	32	52.41	0.610570502	0	119	119	0	NA	1.3	330	1018.7	9	95
2013-04-30	150.81	f	32	52.41	0.610570502	0	120	119	1	7	2.3	40	1019.3	11.5	87
2013-05-01	150.81	f	32	52.41	0.610570502	0	121	119	2	7	1.9	280	1018.4	13.4	90
2013-05-02	150.81	f	32	52.41	0.610570502	0	122	119	3	5	2.8	240	1016.8	12.4	92
2013-05-03	150.81	f	32	52.41	0.610570502	0	123	119	4	6	1.9	280	1017.5	10.9	86
2013-05-04	150.81	f	32	52.41	0.610570502	0	124	119	5	0	1.4	330	1023.5	9.8	96
2013-05-05	150.81	f	32	52.41	0.610570502	0	125	119	6	0	2.4	20	1018.8	13.1	69
2013-05-06	150.81	f	32	52.41	0.610570502	0	126	119	7	8	2.1	270	1016.5	14.1	84
2013-05-07	150.81	f	32	52.41	0.610570502	0	127	119	8	0	1.8	40	1015.9	11.6	89
2013-05-08	150.81	f	32	52.41	0.610570502	1	128	119	9	7	2	290	1014.7	16.9	64
2012-04-30	151.428	f	26.2	54.4	0.481617647	0	121	121	0	5	4.4	260	1012.5	14.6	66
2012-04-30	151.428	f	26.2	54.4	0.481617647	0	121	121	0	5	4.4	260	1012.5	14.6	66
2012-05-01	151.428	f	26.2	54.4	0.481617647	0	122	121	1	8	1.7	10	1013.3	16	60
2012-05-02	151.428	f	26.2	54.4	0.481617647	0	123	121	2	5	1.2	240	1015.9	12	71
2012-05-03	151.428	f	26.2	54.4	0.481617647	0	124	121	3	5	1	320	1010.6	12.4	76
2012-05-04	151.428	f	26.2	54.4	0.481617647	0	125	121	4	7	3.6	310	1004.4	16	57
2012-05-05	151.428	f	26.2	54.4	0.481617647	0	126	121	5	7	1.8	150	1008.7	9.7	93
2012-05-06	151.428	f	26.2	54.4	0.481617647	0	127	121	6	4	1.2	250	1015.6	9.8	85
2012-05-07	151.428	f	26.2	54.4	0.481617647	0	128	121	7	4	2.1	30	1018.5	10.1	86
2012-04-30	151.569	f	26.4	53.9	0.489795918	0	121	121	0	5	4.4	260	1012.5	14.6	66
2012-04-30	151.569	f	26.4	53.9	0.489795918	0	121	121	0	5	4.4	260	1012.5	14.6	66
2012-05-01	151.569	f	26.4	53.9	0.489795918	0	122	121	1	8	1.7	10	1013.3	16	60
2012-05-01	151.569	f	26.4	53.9	0.489795918	1	122	121	1	8	1.7	10	1013.3	16	60
2012-05-02	151.569	f	26.4	53.9	0.489795918	0	123	121	2	5	1.2	240	1015.9	12	71
2012-05-03	151.569	f	26.4	53.9	0.489795918	0	124	121	3	5	1	320	1010.6	12.4	76
2012-05-04	151.569	f	26.4	53.9	0.489795918	0	125	121	4	7	3.6	310	1004.4	16	57
2012-05-05	151.569	f	26.4	53.9	0.489795918	0	126	121	5	7	1.8	150	1008.7	9.7	93
2012-05-06	151.569	f	26.4	53.9	0.489795918	0	127	121	6	4	1.2	250	1015.6	9.8	85
2012-05-07	151.569	f	26.4	53.9	0.489795918	0	128	121	7	4	2.1	30	1018.5	10.1	86
2012-05-08	151.569	f	26.4	53.9	0.489795918	0	129	121	8	8	0.9	270	1017.1	12.6	91
2012-05-09	151.569	f	26.4	53.9	0.489795918	0	130	121	9	3	1.3	30	1022	13.6	92
2012-05-10	151.569	f	26.4	53.9	0.489795918	0	131	121	10	2	2	40	1023.5	16.8	77
2012-05-11	151.569	f	26.4	53.9	0.489795918	0	132	121	11	6	1.8	260	1020.8	21.9	55
2012-05-12	151.569	f	26.4	53.9	0.489795918	0	133	121	12	7	1.4	360	1031.6	8.5	92
2012-05-13	151.569	f	26.4	53.9	0.489795918	0	134	121	13	1	2.5	30	1024.6	7.9	57
2012-05-14	151.569	f	26.4	53.9	0.489795918	0	135	121	14	4	1.3	100	1014.3	9.6	59
2012-04-30	151.767	f	28.6	54.7	0.52285192	0	121	121	0	5	4.4	260	1012.5	14.6	66
2012-05-01	151.767	f	28.6	54.7	0.52285192	0	122	121	1	8	1.7	10	1013.3	16	60
2012-05-02	151.767	f	28.6	54.7	0.52285192	0	123	121	2	5	1.2	240	1015.9	12	71
2012-05-03	151.767	f	28.6	54.7	0.52285192	0	124	121	3	5	1	320	1010.6	12.4	76
2012-05-04	151.767	f	28.6	54.7	0.52285192	0	125	121	4	7	3.6	310	1004.4	16	57
2012-05-05	151.767	f	28.6	54.7	0.52285192	0	126	121	5	7	1.8	150	1008.7	9.7	93
2012-05-06	151.767	f	28.6	54.7	0.52285192	0	127	121	6	4	1.2	250	1015.6	9.8	85
2012-05-07	151.767	f	28.6	54.7	0.52285192	0	128	121	7	4	2.1	30	1018.5	10.1	86
2012-04-30	151.77	f	28.6	54.7	0.52285192	0	121	121	0	5	4.4	260	1012.5	14.6	66
2012-05-01	151.77	f	28.6	54.7	0.52285192	0	122	121	1	8	1.7	10	1013.3	16	60
2012-05-02	151.77	f	28.6	54.7	0.52285192	1	123	121	2	5	1.2	240	1015.9	12	71
2013-04-22	150.53_b	f	21	53.05	0.395852969	0	112	112	0	8	1.7	290	1020.5	9.5	87
2013-04-23	150.53_b	f	21	53.05	0.395852969	0	113	112	1	0	1.7	70	1026.3	8.5	89
2013-04-24	150.53_b	f	21	53.05	0.395852969	0	114	112	2	0	1.4	360	1027	11.8	81
2013-04-25	150.53_b	f	21	53.05	0.395852969	0	115	112	3	0	1.5	60	1020.1	12.9	66
2013-04-26	150.53_b	f	21	53.05	0.395852969	0	116	112	4	8	1.6	260	1005.7	14.9	76
2013-04-27	150.53_b	f	21	53.05	0.395852969	0	117	112	5	8	1.5	340	1009.6	6.3	94
2013-04-28	150.53_b	f	21	53.05	0.395852969	0	118	112	6	7	1	350	1016.4	9.1	92
2013-04-29	150.53_b	f	21	53.05	0.395852969	0	119	112	7	NA	1.3	330	1018.7	9	95
2013-04-30	150.53_b	f	21	53.05	0.395852969	0	120	112	8	7	2.3	40	1019.3	11.5	87
2013-05-01	150.53_b	f	21	53.05	0.395852969	0	121	112	9	7	1.9	280	1018.4	13.4	90
2013-05-02	150.53_b	f	21	53.05	0.395852969	0	122	112	10	5	2.8	240	1016.8	12.4	92
2013-05-03	150.53_b	f	21	53.05	0.395852969	0	123	112	11	6	1.9	280	1017.5	10.9	86
2013-05-04	150.53_b	f	21	53.05	0.395852969	0	124	112	12	0	1.4	330	1023.5	9.8	96
2013-05-05	150.53_b	f	21	53.05	0.395852969	0	125	112	13	0	2.4	20	1018.8	13.1	69
2013-05-06	150.53_b	f	21	53.05	0.395852969	0	126	112	14	8	2.1	270	1016.5	14.1	84
2013-05-07	150.53_b	f	21	53.05	0.395852969	0	127	112	15	0	1.8	40	1015.9	11.6	89
2013-05-08	150.53_b	f	21	53.05	0.395852969	0	128	112	16	7	2	290	1014.7	16.9	64
2013-05-09	150.53_b	f	21	53.05	0.395852969	1	129	112	17	8	0.9	290	1013.9	14.3	97
2013-04-24	150.689_b	f	24	57.15	0.419947507	0	114	114	0	0	1.4	360	1027	11.8	81
2013-04-25	150.689_b	f	24	57.15	0.419947507	0	115	114	1	0	1.5	60	1020.1	12.9	66
2013-04-26	150.689_b	f	24	57.15	0.419947507	0	116	114	2	8	1.6	260	1005.7	14.9	76
2013-04-27	150.689_b	f	24	57.15	0.419947507	0	117	114	3	8	1.5	340	1009.6	6.3	94
2013-04-28	150.689_b	f	24	57.15	0.419947507	0	118	114	4	7	1	350	1016.4	9.1	92
2013-04-29	150.689_b	f	24	57.15	0.419947507	0	119	114	5	NA	1.3	330	1018.7	9	95
2013-04-30	150.689_b	f	24	57.15	0.419947507	0	120	114	6	7	2.3	40	1019.3	11.5	87
2013-05-01	150.689_b	f	24	57.15	0.419947507	0	121	114	7	7	1.9	280	1018.4	13.4	90
2013-05-02	150.689_b	f	24	57.15	0.419947507	0	122	114	8	5	2.8	240	1016.8	12.4	92
2013-05-03	150.689_b	f	24	57.15	0.419947507	0	123	114	9	6	1.9	280	1017.5	10.9	86
2013-05-04	150.689_b	f	24	57.15	0.419947507	0	124	114	10	0	1.4	330	1023.5	9.8	96
2013-05-05	150.689_b	f	24	57.15	0.419947507	0	125	114	11	0	2.4	20	1018.8	13.1	69
2013-05-06	150.689_b	f	24	57.15	0.419947507	0	126	114	12	8	2.1	270	1016.5	14.1	84
2013-05-07	150.689_b	f	24	57.15	0.419947507	0	127	114	13	0	1.8	40	1015.9	11.6	89
2013-05-08	150.689_b	f	24	57.15	0.419947507	0	128	114	14	7	2	290	1014.7	16.9	64
2013-05-09	150.689_b	f	24	57.15	0.419947507	0	129	114	15	8	0.9	290	1013.9	14.3	97
2013-05-10	150.689_b	f	24	57.15	0.419947507	0	130	114	16	8	1.8	310	1019	10.9	87
2013-05-11	150.689_b	f	24	57.15	0.419947507	0	131	114	17	7	1.6	230	1018.8	9.1	88
2013-05-12	150.689_b	f	24	57.15	0.419947507	0	132	114	18	7	1.7	250	1022.6	8.4	78
2013-05-13	150.689_b	f	24	57.15	0.419947507	0	133	114	19	8	1.2	230	1017.1	11.6	74
2013-05-14	150.689_b	f	24	57.15	0.419947507	1	134	114	20	0	1.3	30	1005.1	11.9	82
2013-04-22	150.73_b	f	24	54.22	0.62707488	0	112	112	0	8	1.7	290	1020.5	9.5	87
2013-04-23	150.73_b	f	24	54.22	0.62707488	0	113	112	1	0	1.7	70	1026.3	8.5	89
2013-04-24	150.73_b	f	24	54.22	0.62707488	0	114	112	2	0	1.4	360	1027	11.8	81
2013-04-25	150.73_b	f	24	54.22	0.62707488	0	115	112	3	0	1.5	60	1020.1	12.9	66
2013-04-26	150.73_b	f	24	54.22	0.62707488	0	116	112	4	8	1.6	260	1005.7	14.9	76
2013-04-27	150.73_b	f	24	54.22	0.62707488	0	117	112	5	8	1.5	340	1009.6	6.3	94
2013-04-28	150.73_b	f	24	54.22	0.62707488	0	118	112	6	7	1	350	1016.4	9.1	92
2013-04-29	150.73_b	f	24	54.22	0.62707488	0	119	112	7	NA	1.3	330	1018.7	9	95
2013-04-30	150.73_b	f	24	54.22	0.62707488	0	120	112	8	7	2.3	40	1019.3	11.5	87
2013-05-01	150.73_b	f	24	54.22	0.62707488	0	121	112	9	7	1.9	280	1018.4	13.4	90
2013-05-02	150.73_b	f	24	54.22	0.62707488	0	122	112	10	5	2.8	240	1016.8	12.4	92
2013-05-03	150.73_b	f	24	54.22	0.62707488	0	123	112	11	6	1.9	280	1017.5	10.9	86
2013-05-04	150.73_b	f	24	54.22	0.62707488	0	124	112	12	0	1.4	330	1023.5	9.8	96
2013-05-05	150.73_b	f	24	54.22	0.62707488	0	125	112	13	0	2.4	20	1018.8	13.1	69
2013-05-06	150.73_b	f	24	54.22	0.62707488	0	126	112	14	8	2.1	270	1016.5	14.1	84
2013-05-07	150.73_b	f	24	54.22	0.62707488	0	127	112	15	0	1.8	40	1015.9	11.6	89
2013-05-08	150.73_b	f	24	54.22	0.62707488	0	128	112	16	7	2	290	1014.7	16.9	64
2013-05-09	150.73_b	f	24	54.22	0.62707488	0	129	112	17	8	0.9	290	1013.9	14.3	97
2013-05-10	150.73_b	f	24	54.22	0.62707488	0	130	112	18	8	1.8	310	1019	10.9	87
2013-05-11	150.73_b	f	24	54.22	0.62707488	0	131	112	19	7	1.6	230	1018.8	9.1	88
2013-05-12	150.73_b	f	24	54.22	0.62707488	0	132	112	20	7	1.7	250	1022.6	8.4	78
2013-05-13	150.73_b	f	24	54.22	0.62707488	0	133	112	21	8	1.2	230	1017.1	11.6	74
2013-05-14	150.73_b	f	24	54.22	0.62707488	1	134	112	22	0	1.3	30	1005.1	11.9	82
2014-05-04	Motus_24	f	23	52.77	0.435853705	1	124	125	-1	0	1.8	120	1020.4	7	71
2014-05-05	Motus_24	f	23	52.77	0.435853705	1	125	125	0	0	2.1	20	1016.2	9.1	78
2015-05-06	Motus_24	f	23	52.77	0.435853705	1	126	125	1	8	2.2	270	1020.2	13.2	63
2015-05-07	Motus_24	f	23	52.77	0.435853705	1	127	125	2	0	1.6	10	1018.3	11.3	80
2016-05-08	Motus_24	f	23	52.77	0.435853705	1	129	125	4	0	2.8	130	1010.6	15.3	54
2016-05-09	Motus_24	f	23	52.77	0.435853705	1	130	125	5	0	0.8	70	1010.9	15.4	64
2016-05-07	Motus_34	f	26	53.8	0.483271375	0	128	128	0	0	1.6	130	1010.6	13.8	68
2016-05-08	Motus_34	f	26	53.8	0.483271375	0	129	128	1	0	2.8	130	1010.6	15.3	54
2016-05-09	Motus_34	f	26	53.8	0.483271375	1	130	128	2	0	0.8	70	1010.9	15.4	64
2016-05-07	Motus_36	f	25.5	54.38	0.468922398	0	128	128	0	0	1.6	130	1010.6	13.8	68
2016-05-08	Motus_36	f	25.5	54.38	0.468922398	0	129	128	1	0	2.8	130	1010.6	15.3	54
2016-05-09	Motus_36	f	25.5	54.38	0.468922398	0	130	128	2	0	0.8	70	1010.9	15.4	64
2016-05-10	Motus_36	f	25.5	54.38	0.468922398	0	131	128	3	0	2.3	30	1007.3	15	72
2016-05-11	Motus_36	f	25.5	54.38	0.468922398	0	132	128	4	0	1.8	300	998.3	15	81
2016-05-12	Motus_36	f	25.5	54.38	0.468922398	0	133	128	5	7	4.1	250	999	9.6	88
2016-05-13	Motus_36	f	25.5	54.38	0.468922398	0	134	128	6	8	1.7	290	1004.3	12.1	96
2016-05-14	Motus_36	f	25.5	54.38	0.468922398	0	135	128	7	8	1.9	10	1016.9	8.1	85
2016-05-15	Motus_36	f	25.5	54.38	0.468922398	0	136	128	8	8	1.3	280	1023.5	7.4	68
2016-05-16	Motus_36	f	25.5	54.38	0.468922398	0	137	128	9	7	0.9	210	1022.2	7.5	91
2016-05-17	Motus_36	f	25.5	54.38	0.468922398	0	138	128	10	5	1.4	340	1018.4	9.4	85
2016-05-18	Motus_36	f	25.5	54.38	0.468922398	0	139	128	11	8	4.1	260	1010	11.6	88
2016-05-19	Motus_36	f	25.5	54.38	0.468922398	0	140	128	12	8	2.2	280	1021.1	10	77
2016-05-20	Motus_36	f	25.5	54.38	0.468922398	0	141	128	13	0	1.1	50	1021.2	11.3	84
2016-05-21	Motus_36	f	25.5	54.38	0.468922398	1	142	128	14	0	1.9	40	1014.5	14.2	80
2016-05-02	Motus_41	f	31.2	53.8	0.579925651	1	123	123	0	0	1.6	100	1021.6	8.3	94
